# Supplementary material for: Precisely Monomeric Linear RNAs of Viroids Belonging to Pospiviroid and Hostuviroid Genera Are Infectious Regardless of Transcription Initiation Site and 5′-Terminal Structure
Source: Cells. 2021 Nov 1;10(11):2971. doi: 10.3390/cells10112971 (PMC8616387; doi:10.3390/cells10112971)
Supplement: Supplementary file 1 [file cells-10-02971-s001.zip]

Archive with 1 entries (1 files):
- cells-1398943-supplementary.pdf
